# Supplementary material for: Evaluating Genetic Diversity and Regional Variation in Tswana Goats of Botswana
Source: Genes (Basel). 2025 May 30;16(6):678. doi: 10.3390/genes16060678 (PMC12193357; doi:10.3390/genes16060678)
Supplement: Supplementary file 1 [file genes-16-00678-s001.zip]

Archive with 1 entries (1 files):
- genes-3627345-supplementary.pdf
